# Supplementary material for: Role of Tidal Volume on Ventilator-Induced Lung Injury Under Heterogeneous Immunological Capabilities: A Mathematical Model Study
Source: Life (Basel). 2025 May 22;15(6):835. doi: 10.3390/life15060835 (PMC12194398; doi:10.3390/life15060835)
Supplement: Supplementary file 1 [file life-15-00835-s001.zip]

Archive with 1 entries (1 files):
- life-3575338-supplementary.pdf
